# Supplementary material for: Use of Multiple Machine Learning Approaches for Selecting Urothelial Cancer-Specific DNA Methylation Biomarkers in Urine
Source: Int J Mol Sci. 2024 Jan 6;25(2):738. doi: 10.3390/ijms25020738 (PMC10815677; doi:10.3390/ijms25020738)
Supplement: Supplementary file 1 [file ijms-25-00738-s001.zip]

Archive with 1 entries (1 files):
- ijms-2688446-supplementary.pdf
